# Supplementary material for: MhcVizPipe: A Quality Control Software for Rapid Assessment of Small- to Large-Scale Immunopeptidome Datasets
Source: Mol Cell Proteomics. 2021 Nov 17;21(1):100178. doi: 10.1016/j.mcpro.2021.100178 (PMC8717601; doi:10.1016/j.mcpro.2021.100178)
Supplement: Supplemental data S4 [file mmc4.zip]

Archive with 1 entries (1 files):
- mcpro_100178_mmc4.html
